# Supplementary material for: Constitutive, Muscle-Specific Orai1 Knockout Results in the Incomplete Assembly of Ca2+ Entry Units and a Reduction in the Age-Dependent Formation of Tubular Aggregates
Source: Biomedicines. 2024 Jul 24;12(8):1651. doi: 10.3390/biomedicines12081651 (PMC11351919; doi:10.3390/biomedicines12081651)
Supplement: Supplementary file 1 [file biomedicines-12-01651-s001.zip]

Archive with 1 entries (1 files):
- biomedicines-3054339-supplementary.pdf
